# Supplementary material for: Ongoing declines for the world’s amphibians in the face of emerging threats
Source: Nature. 2023 Oct 4;622(7982):308–14. doi: 10.1038/s41586-023-06578-4 (PMC10567568; doi:10.1038/s41586-023-06578-4)
Supplement: Supplementary file 4 — Source Data Fig. 2 [file 41586_2023_6578_MOESM4_ESM.xlsx]

## Sheet: Fig 2
Threat	Number of Species
Agriculture	2222
Timber and plant harvesting	1533
Infrastructure development	1348
Pollution	825
Mining/energy production	469
Water management	323
Human disturbance	278
Geological events	81
Over-exploitation	256
Climate change effects (future)	143
Climate change effects (ongoing)	702
Fire	611
Bd (future)	73
Bd (ongoing)	564
Bsal (future)	237
Bsal (ongoing)	3
Invasive species	414
Native species	67
