# Supplementary material for: Ongoing declines for the world’s amphibians in the face of emerging threats
Source: Nature. 2023 Oct 4;622(7982):308–14. doi: 10.1038/s41586-023-06578-4 (PMC10567568; doi:10.1038/s41586-023-06578-4)
Supplement: Supplementary file 5 — Source Data Fig. 3 [file 41586_2023_6578_MOESM5_ESM.xlsx]

## Sheet: Fig 3a Taxonomic Groups
Year	Amphibians	Reptiles	Mammals	Birds	Cycads	Corals	Dragonflies	Conesnails	Conifers
1980	0.764742
1988				0.918755
1994				0.918167
1996			0.8603			0.983807
2000				0.915503
2003					0.58
2004	0.744128			0.914842
2008			0.85413	0.914144		0.808807
2012				0.911462				0.9541
2013									0.7793
2014					0.56
2016				0.911113
2021		0.858968					0.9023
2022	0.734216

## Sheet: Fig 3b Biogeographic Realms
Year	Afrotropical	Australasian	Indomalayan	Nearctic	Neotropical	Palearctic
1980	0.77668	0.937161	0.755848	0.842105	0.729023	0.830829
2004	0.772332	0.916746	0.756139	0.835589	0.694332	0.812331
2022	0.767391	0.909091	0.759537	0.825564	0.679351	0.793834

## Sheet: Fig 3c Breeding Strategy
Year	Direct Developer	Larval Developer	Live Birth
1980	0.678855	0.804278	0.745098
2004	0.662604	0.781296	0.721569
2022	0.644137	0.775383	0.686275

## Sheet: Fig 3d Orders
Year	Anura	Caudata	Gymnophiona
1980	0.776347	0.640673	0.90087
2004	0.754192	0.630856	0.897391
2022	0.745457	0.609537	0.893913
