# Supplementary material for: Ongoing declines for the world’s amphibians in the face of emerging threats
Source: Nature. 2023 Oct 4;622(7982):308–14. doi: 10.1038/s41586-023-06578-4 (PMC10567568; doi:10.1038/s41586-023-06578-4)
Supplement: Supplementary file 6 — Source Data Fig. 5 [file 41586_2023_6578_MOESM6_ESM.xlsx]

## Sheet: Fig 5a 1980-2004
Red List Category in 2004	Disease	Climate change effects	Habitat loss/degradation	Over-exploitation	Undetermined
EX	9	0	0	0	0
EW	1	0	0	0	0
CR(PE)	110	0	25	0	3
CR	107	1	29	3	1
EN	25	2	41	6	0
VU	16	3	27	14	1
NT	13	0	35	8	1

## Sheet: Fig 5b 2004-2022
Red List Category in 2022	Disease	Climate change effects	Habitat loss/degradation	Over-exploitation	Undetermined
EX	0	0	0	0	0
EW	1	0	0	0	0
CR(PE)	25	1	2	0	0
CR	22	16	30	0	1
EN	11	10	40	2	0
VU	9	48	20	2	0
NT	1	44	20	0	0
